# Supplementary material for: Personalised care, youth mental health, and digital technology: A value sensitive design perspective and framework
Source: Ethics Inf Technol. 2025 Oct 22;27(4):61. doi: 10.1007/s10676-025-09866-x (PMC12546520; doi:10.1007/s10676-025-09866-x)
Supplement: Supplementary file 1 — Supplementary file1 (PDF 56 KB) [file 10676_2025_9866_MOESM1_ESM.xlsx]

## Sheet: Summary
DMHT	PERSONALISATION	EMPOWERMENT	AUTONOMY	TOTAL SCORE
	0	0	0	0
	0	0	0
	0	0	0

## Sheet: DMHT1
VALUES			NORMS	DESIGN ELEMENTS
			Collect and integrate large datasets			FALSE
			Ensure overt personalisation			FALSE
			Follow an evidence-based approach			FALSE
PERSONALISATION			Account for user characteristics			FALSE
SCORE:	0	/ 5	Balance feedback requests for personalisation with an uninterrupted UX			FALSE
			Support health (self-management and diagnosis)			FALSE
			Support reciprocity (shared decision-making and patient-clinician communication)			FALSE
			Account for wider socioeconomic and social factors affecting use and access			FALSE
EMPOWERMENT			Accommodate different levels of empowerment			FALSE
SCORE:	0	/ 5	Support the self (responsibility, self-reflection, information and task distribution, active involvement, and capability-building)			FALSE
			Address capacity or possible limitations to capacity			FALSE
			Support self-directedness (choice, goal achievement, and promote values)			FALSE
			Avoid persuasion, pressure, and digital addiction			FALSE
AUTONOMY			Protect personal data privacy			FALSE
SCORE:	0	/ 5	Educate benefits and support informed decisions			FALSE
TOTAL SCORE	0	/ 15
DMHT NAME

## Sheet: DMHT2
VALUES			NORMS	DESIGN ELEMENTS
			Collect and integrate large datasets			FALSE
			Ensure overt personalisation			FALSE
			Follow an evidence-based approach			FALSE
PERSONALISATION			Account for user characteristics			FALSE
SCORE:	0	/ 5	Balance feedback requests for personalisation with an uninterrupted UX			FALSE
			Support health (self-management and diagnosis)			FALSE
			Support reciprocity (shared decision-making and patient-clinician communication)			FALSE
			Account for wider socioeconomic and social factors affecting use and access			FALSE
EMPOWERMENT			Accommodate different levels of empowerment			FALSE
SCORE:	0	/ 5	Support the self (responsibility, self-reflection, information and task distribution, active involvement, and capability-building)			FALSE
			Address capacity or possible limitations to capacity			FALSE
			Support self-directedness (choice, goal achievement, and promote values)			FALSE
			Avoid persuasion, pressure, and digital addiction			FALSE
AUTONOMY			Protect personal data privacy			FALSE
SCORE:	0	/ 5	Educate benefits and support informed decisions			FALSE
TOTAL SCORE	0	/ 15
DMHT NAME

## Sheet: DMHT3
VALUES			NORMS	DESIGN ELEMENTS
			Collect and integrate large datasets			FALSE
			Ensure overt personalisation			FALSE
			Follow an evidence-based approach			FALSE
PERSONALISATION			Account for user characteristics			FALSE
SCORE:	0	/ 5	Balance feedback requests for personalisation with an uninterrupted UX			FALSE
			Support health (self-management and diagnosis)			FALSE
			Support reciprocity (shared decision-making and patient-clinician communication)			FALSE
			Account for wider socioeconomic and social factors affecting use and access			FALSE
EMPOWERMENT			Accommodate different levels of empowerment			FALSE
SCORE:	0	/ 5	Support the self (responsibility, self-reflection, information and task distribution, active involvement, and capability-building)			FALSE
			Address capacity or possible limitations to capacity			FALSE
			Support self-directedness (choice, goal achievement, and promote values)			FALSE
			Avoid persuasion, pressure, and digital addiction			FALSE
AUTONOMY			Protect personal data privacy			FALSE
SCORE:	0	/ 5	Educate benefits and support informed decisions			FALSE
TOTAL SCORE	0	/ 15
DMHT NAME
